# Supplementary material for: Mogamulizumab and Concomitant Hypofractionated Low-Dose Total Skin Electron Beam Therapy (2 × 4 Gy) in Cutaneous T-Cell Lymphoma: Proof of Principle, Report of Two Cases
Source: Curr Oncol. 2024 Sep 13;31(9):5412–21. doi: 10.3390/curroncol31090400 (PMC11430877; doi:10.3390/curroncol31090400)
Supplement: Supplementary file 1 [file curroncol-31-00400-s001.zip]

Archive with 1 entries (1 files):
- curroncol-3175535-supplementary.pdf
